# Supplementary material for: Soyasaponin and vertical microbial transmission: Maternal effect on the intestinal development and health of early chicks
Source: Imeta. 2025 May 20;4(4):e70044. doi: 10.1002/imt2.70044 (PMC12371269; doi:10.1002/imt2.70044)
Supplement: Supplementary file 2 — Table S1. The number of SNP sites associated with shared bacteria between maternal and offspring. Table S2. Identification of co‐localized variations in Bifidobacterium transmitted from maternal to offspring on chr3. Table S3. Identification of co‐localized variations in Bifidobacterium transmitted from maternal to offspring on chr11. Table S4. KEGG enrichment of genetic variants associated with Lactobacillus. Table S5. KEGG enrichment of genetic variants associated with Bifidobacteria. Table S6. Table composition and nutrient levels of basal diet (air‐dry basis). Table S7. Sequences of the oligonucleotide primers used for quantitative real‐time. [file IMT2-4-e70044-s002.xlsx]

## Sheet: S1
Table S1 The number of SNP sites associated with shared bacteria between maternal and offspring.
maternal
Trait	Chr	Start	End	Threshold	SNP number	lnDel number	gene number	Top SNP p-value
trait12	chr14	4679110	4841950	1e-06	1	1	2	3.33e-07
trait111	chr23	5088845	5233387	1e-06	0	1	1	5.34e-07
trait35	chr3	7894196	8038797	1e-06	2	0	1	9.69e-07
trait35	chr8	1953187	2097729	1e-06	1	0	1	8.27e-07
trait1	chr5	37747285	37892775	1e-06	3	0	1	3.8e-07
trait1	chr14	5778479	5923021	1e-06	1	0	1	3.95e-07
trait1	chr15	5151622	5600727	1e-06	209	26	37	9.62e-09
trait36	chr19	2748300	2896233	1e-06	3	0	1	2.6e-07
trait85	chr3	26297334	26441917	1e-06	2	0	1	1.01e-07
trait28	chr19	3964445	4108987	1e-06	1	0	1	1.53e-07
trait54	chr31	991104	1135647	1e-06	2	0	7	2.74e-07
trait123	chr1	76125735	76270277	1e-06	1	0	1	4.88e-07
trait123	chr1	108341190	108485732	1e-06	1	0	1	5.62e-07
trait123	chr1	108491920	108644482	1e-06	24	3	1	2.85e-07
trait123	chr24	722857	867399	1e-06	1	0	2	3.69e-07
trait21	chr1	145039747	145220115	1e-06	5	1	1	8.59e-07
trait21	chr5	15623336	15792960	1e-06	1	0	1	7.49e-08
trait21	chr20	12381395	12551019	1e-06	1	0	3	8.32e-07
trait21	chr41	85475246	85644870	1e-06	1	0	1	9.06e-07
trait19	chr3	109382146	109557745	1e-06	3	0	2	7.14e-08
trait19	chr3	109571896	109796163	1e-06	4	0	3	1.52e-07
trait19	chr3	109824808	109994442	1e-06	2	0	1	9.26e-07
trait19	chr11	10950348	11120078	1e-06	2	0	1	6.77e-07
trait19	chr20	7687293	7916994	1e-06	2	0	2	2.75e-07
trait1	chr1	68056140	68225764	1e-06	1	0	1	2.23e-07
trait1	chr11	6002454	6172078	1e-06	1	0	1	1.79e-07
trait53	chr5	57791200	57960824	1e-06	1	0	1	6.56e-07
trait53	chr8	21402105	21571729	1e-06	1	0	1	4.2e-07
total					277	32	78
offspring
Trait	Chr	Start	End	Threshold	SNP number	lnDel number	gene number	Top SNP p-value
trait41	chr2	74783924	75338928	1e-06	1	0	1	8.45e-07
trait41	chr2	89131715	89686719	1e-06	1	0	3	4.82e-07
trait8	chr1	195813831	196242913	1e-06	1	0	2	4.01e-07
trait8	chr2	48467852	49022856	1e-06	1	0	1	7.34e-07
trait8	chr11	5405010	5960014	1e-06	1	0	2	4.34e-07
trait8	chr41	20026478	20942339	1e-06	7	1	2	1.35e-07
trait19	chr1	194030661	194585665	1e-06	1	0	5	7.66e-07
trait19	chr3	99816783	100371787	1e-06	1	0	3	9.92e-07
trait19	chr4	50911742	51466746	1e-06	1	0	1	4.63e-07
trait1	chr1	105114164	105670880	1e-06	4	0	1	6.22e-07
trait1	chr3	18118699	18673703	1e-06	1	0	1	6.02e-07
trait1	chr3	65097935	65652939	1e-06	1	0	1	7.45e-07
trait1	chr6	1114353	1669357	1e-06	1	0	1	6.17e-07
trait1	chr7	2140637	2695641	1e-06	1	0	1	9.58e-07
trait1	chr9	20312611	20867615	1e-06	0	1	5	4.49e-07
trait1	chr11	7700886	8255890	1e-06	1	0	1	3.68e-07
trait1	chr41	9311901	9866906	1e-06	2	0	1	5.51e-07
trait1	chr41	35088433	35643453	1e-06	2	0	1	8.13e-07
trait36	chr1	141355431	141910435	1e-06	1	0	1	8.55e-07
trait36	chr2	98856051	99411055	1e-06	1	0	1	7.28e-07
trait36	chr12	3581331	4196303	1e-06	2	0	1	5.76e-07
trait14	chr4	86188210	86743214	1e-06	1	0	2	9.19e-07
trait14	chr7	13261021	13816025	1e-06	0	1	6	8.13e-07
trait14	chr12	500522	1055526	1e-06	1	0	1	6.02e-07
trait14	chr18	9983847	10538851	1e-06	1	0	6	8.58e-07
trait16	chr26	579006	1134010	1e-06	1	0	1	1.27e-07
trait12	chr1	139055412	139633194	1e-06	1	0	1	9.92e-07
trait12	chr4	39502176	40079958	1e-06	1	0	1	2.56e-07
trait15	chr7	15042333	15620115	1e-06	1	0	1	6.22e-07
trait15	chr8	28823649	29401431	1e-06	1	0	1	7.92e-07
trait10	chr2	126628194	127205976	1e-06	1	0	1	7.67e-07
trait10	chr5	21050716	21628498	1e-06	1	0	1	5.17e-07
trait10	chr28	3510735	4088517	1e-06	1	0	1	7.8e-07
trait11	chr1	78982035	79559817	1e-06	1	0	4	4.04e-07
trait11	chr2	44160762	44738544	1e-06	1	0	1	7.87e-07
trait11	chr2	142078712	142656494	1e-06	1	0	1	9.74e-07
trait11	chr6	17170663	17748445	1e-06	1	0	1	9.91e-07
trait11	chr7	839528	1417310	1e-06	1	0	1	6.38e-07
trait11	chr21	1072881	1650663	1e-06	1	0	1	4.93e-07
trait67	chr1	14545477	15123259	1e-06	1	0	1	9.3e-08
trait67	chr2	39463935	40041717	1e-06	1	0	1	3.02e-07
trait67	chr2	88129143	88706925	1e-06	1	0	1	2.68e-07
trait67	chr4	45739672	46462806	1e-06	5	0	3	6.03e-07
trait67	chr5	12130676	12708466	1e-06	2	0	1	6.4e-07
total					59	3	75

## Sheet: S2
Table S2 Identification of co-localized variations in Bifidobacterium transmitted from maternal to offspring on chr3.
Position	Alleles	Gene	Consequence	P value	P value
				Maternal	Offspring
chr3:109596245	A/C	CD2AP	intron_variant	7.69e-05	< 0.001
chr3:109625955	A/G	ENSGALT00015045722	gene_variant	0.03	0.05
chr3:109393549	C/T	PLA2G7	intergenic_region	0.05	0.05
chr3:109654405	C/G	ENSGALT00015045729	intergenic_region	< 0.001	0.014
chr3:109466958	C/T	IMP3	intron_variant	4.02e-07	0.03
chr3:109437289	C/T	MEP1A	intron_variant	0.01	0.046
chr3:109660517	A/C	OPN5	intron_variant	5.62e-05	0.021
chr3:109402591	A/T	PLA2G7	intron_variant	8.79e-06	0.034
chr3:109725716	A/G	PTCHD4	3_UTR_variant	< 0.001	0.02

## Sheet: S3
Table S3 Identification of co-localized variations in Bifidobacterium transmitted from maternal to offspring on chr11.
Position	Alleles	Gene	Consequence	P value	P value
				Maternal	Offspring
chr11:10999656	C/T	ENSGALT00015033587	intron_variant	0.016	0.036
chr11:11099691	A/G	WTIP	intron_variant	0.016	0.08

## Sheet: S4
Table S4 KEGG enrichment of genetic variants associated with Lactobacillus.
ID	Description	GeneRatio	BgRatio	pvalue	p.adjust	geneID	Count	logp
ko04061	Viral protein interaction with cytokine and cytokine receptor	13/90	160/21278	1.4959e-13	1.15185e-11	ENSGALT00015013963/ENSGALT00015013967/ENSGALT00015013969/ENSGALT00015013988/ENSGALT00015013987/ENSGALT00015013974/ENSGALT00015013976/ENSGALT00015013977/ENSGALT00015013971/ENSGALT00015013972/ENSGALT00015013979/ENSGALT00015013884/ENSGALT00015013886	13	10.9386
ko03320	PPAR signaling pathway	12/90	211/21278	9.18348e-11	3.53564e-09	ENSGALT00015031215/ENSGALT00015031217/ENSGALT00015031212/ENSGALT00015031191/ENSGALT00015031207/ENSGALT00015031201/ENSGALT00015031219/ENSGALT00015031188/ENSGALT00015031184/ENSGALT00015031227/ENSGALT00015031228/ENSGALT00015031195	12	8.45153
ko04520	Adherens junction	12/90	353/21278	3.09606e-08	7.94657e-07	ENSGALT00015031215/ENSGALT00015031217/ENSGALT00015031212/ENSGALT00015031191/ENSGALT00015031207/ENSGALT00015031201/ENSGALT00015031219/ENSGALT00015031188/ENSGALT00015031184/ENSGALT00015031227/ENSGALT00015031228/ENSGALT00015031195	12	6.09982
ko04062	Chemokine signaling pathway	13/90	444/21278	4.56362e-08	8.78496e-07	ENSGALT00015013963/ENSGALT00015013967/ENSGALT00015013969/ENSGALT00015013988/ENSGALT00015013987/ENSGALT00015013974/ENSGALT00015013976/ENSGALT00015013977/ENSGALT00015013971/ENSGALT00015013972/ENSGALT00015013979/ENSGALT00015013884/ENSGALT00015013886	13	6.05626
ko04910	Insulin signaling pathway	12/90	395/21278	1.05475e-07	1.62432e-06	ENSGALT00015031215/ENSGALT00015031217/ENSGALT00015031212/ENSGALT00015031191/ENSGALT00015031207/ENSGALT00015031201/ENSGALT00015031219/ENSGALT00015031188/ENSGALT00015031184/ENSGALT00015031227/ENSGALT00015031228/ENSGALT00015031195	12	5.78933
ko04060	Cytokine-cytokine receptor interaction	13/90	686/21278	6.08391e-06	7.2223e-05	ENSGALT00015013963/ENSGALT00015013967/ENSGALT00015013969/ENSGALT00015013988/ENSGALT00015013987/ENSGALT00015013974/ENSGALT00015013976/ENSGALT00015013977/ENSGALT00015013971/ENSGALT00015013972/ENSGALT00015013979/ENSGALT00015013884/ENSGALT00015013886	13	4.14132
ko00562	Inositol phosphate metabolism	8/90	233/21278	6.56572e-06	7.2223e-05	ENSGALT00015064950/ENSGALT00015064957/ENSGALT00015064939/ENSGALT00015064966/ENSGALT00015064961/ENSGALT00015064963/ENSGALT00015064946/ENSGALT00015064943	8	4.14132
ko04145	Phagosome	9/90	421/21278	7.32048e-05	0.000704597	ENSGALT00015019193/ENSGALT00015028246/ENSGALT00015028242/ENSGALT00015019185/ENSGALT00015019213/ENSGALT00015028256/ENSGALT00015028260/ENSGALT00015028265/ENSGALT00015028234	9	3.15206
ko00591	Linoleic acid metabolism	4/90	67/21278	0.000187145	0.00160113	ENSGALT00015031364/ENSGALT00015034663/ENSGALT00015031370/ENSGALT00015034655	4	2.79557
ko00604	Glycosphingolipid biosynthesis - ganglio series	3/90	31/21278	0.000301888	0.00232454	ENSGALT00015014010/ENSGALT00015014007/ENSGALT00015014009	3	2.63366
ko00140	Steroid hormone biosynthesis	4/90	80/21278	0.000370345	0.00259242	ENSGALT00015031364/ENSGALT00015034663/ENSGALT00015031370/ENSGALT00015034655	4	2.5863
ko00830	Retinol metabolism	4/90	86/21278	0.000487759	0.002927	ENSGALT00015031364/ENSGALT00015034663/ENSGALT00015031370/ENSGALT00015034655	4	2.53358
ko05165	Human papillomavirus infection	12/90	925/21278	0.000512193	0.002927	ENSGALT00015019193/ENSGALT00015064854/ENSGALT00015064852/ENSGALT00015028246/ENSGALT00015028242/ENSGALT00015019185/ENSGALT00015064839/ENSGALT00015019213/ENSGALT00015028256/ENSGALT00015028260/ENSGALT00015028265/ENSGALT00015028234	12	2.53358
ko05204	Chemical carcinogenesis - DNA adducts	4/90	88/21278	0.000532182	0.002927	ENSGALT00015031364/ENSGALT00015034663/ENSGALT00015031370/ENSGALT00015034655	4	2.53358
ko00600	Sphingolipid metabolism	5/90	175/21278	0.000888511	0.00432056	ENSGALT00015021613/ENSGALT00015014010/ENSGALT00015014007/ENSGALT00015014009/ENSGALT00015021609	5	2.36446
ko05203	Viral carcinogenesis	8/90	474/21278	0.000897778	0.00432056	ENSGALT00015026437/ENSGALT00015013988/ENSGALT00015013987/ENSGALT00015026424/ENSGALT00015026408/ENSGALT00015026398/ENSGALT00015013884/ENSGALT00015013886	8	2.36446
ko05224	Breast cancer	7/90	371/21278	0.0010007	0.00453257	ENSGALT00015064854/ENSGALT00015064852/ENSGALT00015026437/ENSGALT00015026424/ENSGALT00015026408/ENSGALT00015064839/ENSGALT00015026398	7	2.34366
ko00531	Glycosaminoglycan degradation	3/90	49/21278	0.00117122	0.00470022	ENSGALT00015014010/ENSGALT00015014007/ENSGALT00015014009	3	2.32788
ko05412	Arrhythmogenic right ventricular cardiomyopathy	6/90	279/21278	0.00119398	0.00470022	ENSGALT00015028246/ENSGALT00015028242/ENSGALT00015028256/ENSGALT00015028260/ENSGALT00015028265/ENSGALT00015028234	6	2.32788
ko04966	Collecting duct acid secretion	3/90	51/21278	0.00131581	0.00470022	ENSGALT00015019193/ENSGALT00015019185/ENSGALT00015019213	3	2.32788
ko05222	Small cell lung cancer	6/90	287/21278	0.00137933	0.00470022	ENSGALT00015028246/ENSGALT00015028242/ENSGALT00015028256/ENSGALT00015028260/ENSGALT00015028265/ENSGALT00015028234	6	2.32788
ko00511	Other glycan degradation	3/90	52/21278	0.00139212	0.00470022	ENSGALT00015014010/ENSGALT00015014007/ENSGALT00015014009	3	2.32788
ko04512	ECM-receptor interaction	6/90	288/21278	0.00140396	0.00470022	ENSGALT00015028246/ENSGALT00015028242/ENSGALT00015028256/ENSGALT00015028260/ENSGALT00015028265/ENSGALT00015028234	6	2.32788
ko05410	Hypertrophic cardiomyopathy	6/90	315/21278	0.00220559	0.00707627	ENSGALT00015028246/ENSGALT00015028242/ENSGALT00015028256/ENSGALT00015028260/ENSGALT00015028265/ENSGALT00015028234	6	2.1502
ko00590	Arachidonic acid metabolism	4/90	136/21278	0.00266803	0.00821752	ENSGALT00015031364/ENSGALT00015034663/ENSGALT00015031370/ENSGALT00015034655	4	2.08526
ko05200	Pathways in cancer	14/90	1445/21278	0.00290559	0.00860501	ENSGALT00015014654/ENSGALT00015064854/ENSGALT00015064852/ENSGALT00015028246/ENSGALT00015028242/ENSGALT00015026437/ENSGALT00015026424/ENSGALT00015026408/ENSGALT00015064839/ENSGALT00015026398/ENSGALT00015028256/ENSGALT00015028260/ENSGALT00015028265/ENSGALT00015028234	14	2.06525
ko05418	Fluid shear stress and atherosclerosis	6/90	377/21278	0.0053101	0.0151436	ENSGALT00015028246/ENSGALT00015028242/ENSGALT00015028256/ENSGALT00015028260/ENSGALT00015028265/ENSGALT00015028234	6	1.81977
ko05414	Dilated cardiomyopathy	6/90	390/21278	0.00623995	0.0167703	ENSGALT00015028246/ENSGALT00015028242/ENSGALT00015028256/ENSGALT00015028260/ENSGALT00015028265/ENSGALT00015028234	6	1.77546
ko04064	NF-kappa B signaling pathway	6/90	391/21278	0.00631609	0.0167703	ENSGALT00015005307/ENSGALT00015005308/ENSGALT00015026437/ENSGALT00015026424/ENSGALT00015026408/ENSGALT00015026398	6	1.77546
ko05134	Legionellosis	4/90	179/21278	0.00705675	0.0180912	ENSGALT00015026437/ENSGALT00015026424/ENSGALT00015026408/ENSGALT00015026398	4	1.74253
ko04919	Thyroid hormone signaling pathway	6/90	403/21278	0.00728348	0.0180912	ENSGALT00015028246/ENSGALT00015028242/ENSGALT00015028256/ENSGALT00015028260/ENSGALT00015028265/ENSGALT00015028234	6	1.74253
ko04610	Complement and coagulation cascades	4/90	189/21278	0.00851183	0.0204816	ENSGALT00015027894/ENSGALT00015027877/ENSGALT00015027900/ENSGALT00015027888	4	1.68864
ko00052	Galactose metabolism	3/90	102/21278	0.00929414	0.0216863	ENSGALT00015014010/ENSGALT00015014007/ENSGALT00015014009	3	1.66381
ko04151	PI3K-Akt signaling pathway	10/90	1071/21278	0.0149429	0.0331496	ENSGALT00015028246/ENSGALT00015028242/ENSGALT00015034520/ENSGALT00015034543/ENSGALT00015034495/ENSGALT00015028256/ENSGALT00015034507/ENSGALT00015028260/ENSGALT00015028265/ENSGALT00015028234	10	1.47952
ko04380	Osteoclast differentiation	5/90	342/21278	0.015068	0.0331496	ENSGALT00015014654/ENSGALT00015026437/ENSGALT00015026424/ENSGALT00015026408/ENSGALT00015026398	5	1.47952
ko04514	Cell adhesion molecules	6/90	507/21278	0.0205965	0.0439067	ENSGALT00015028246/ENSGALT00015028242/ENSGALT00015028256/ENSGALT00015028260/ENSGALT00015028265/ENSGALT00015028234	6	1.35747
ko04625	C-type lectin receptor signaling pathway	4/90	248/21278	0.021098	0.0439067	ENSGALT00015026437/ENSGALT00015026424/ENSGALT00015026408/ENSGALT00015026398	4	1.35747
ko05110	Vibrio cholerae infection	3/90	141/21278	0.0220149	0.0446092	ENSGALT00015019193/ENSGALT00015019185/ENSGALT00015019213	3	1.35058
ko04726	Serotonergic synapse	4/90	279/21278	0.0307389	0.0598418	ENSGALT00015031364/ENSGALT00015034663/ENSGALT00015031370/ENSGALT00015034655	4	1.223
ko04662	B cell receptor signaling pathway	4/90	280/21278	0.0310867	0.0598418	ENSGALT00015034520/ENSGALT00015034543/ENSGALT00015034495/ENSGALT00015034507	4	1.223
ko04330	Notch signaling pathway	3/90	167/21278	0.0339567	0.0637723	ENSGALT00015064854/ENSGALT00015064852/ENSGALT00015064839	3	1.19537
ko04144	Endocytosis	7/90	741/21278	0.0375118	0.0687717	ENSGALT00015026245/ENSGALT00015026472/ENSGALT00015026158/ENSGALT00015026189/ENSGALT00015026235/ENSGALT00015026209/ENSGALT00015026259	7	1.16259
ko05163	Human cytomegalovirus infection	6/90	590/21278	0.0390492	0.0699253	ENSGALT00015028246/ENSGALT00015028242/ENSGALT00015028256/ENSGALT00015028260/ENSGALT00015028265/ENSGALT00015028234	6	1.15537
ko04750	Inflammatory mediator regulation of TRP channels	4/90	320/21278	0.0469191	0.0821085	ENSGALT00015031364/ENSGALT00015034663/ENSGALT00015031370/ENSGALT00015034655	4	1.08561
ko05120	Epithelial cell signaling in Helicobacter pylori infection	3/90	197/21278	0.0511287	0.0874869	ENSGALT00015019193/ENSGALT00015019185/ENSGALT00015019213	3	1.05806
ko00190	Oxidative phosphorylation	3/90	211/21278	0.0603358	0.100997	ENSGALT00015019193/ENSGALT00015019185/ENSGALT00015019213	3	0.995692
ko05205	Proteoglycans in cancer	6/90	663/21278	0.0620411	0.101642	ENSGALT00015028246/ENSGALT00015028242/ENSGALT00015028256/ENSGALT00015028260/ENSGALT00015028265/ENSGALT00015028234	6	0.992928
ko00310	Lysine degradation	3/90	222/21278	0.0680776	0.109208	ENSGALT00015064801/ENSGALT00015064802/ENSGALT00015064800	3	0.961746
ko04510	Focal adhesion	6/90	684/21278	0.0698869	0.109822	ENSGALT00015028246/ENSGALT00015028242/ENSGALT00015028256/ENSGALT00015028260/ENSGALT00015028265/ENSGALT00015028234	6	0.95931
ko04721	Synaptic vesicle cycle	3/90	228/21278	0.0724826	0.111623	ENSGALT00015019193/ENSGALT00015019185/ENSGALT00015019213	3	0.952245
ko05323	Rheumatoid arthritis	3/90	265/21278	0.102302	0.154456	ENSGALT00015019193/ENSGALT00015019185/ENSGALT00015019213	3	0.811195
ko00565	Ether lipid metabolism	2/90	131/21278	0.106282	0.157379	ENSGALT00015021613/ENSGALT00015021609	2	0.803053
ko05166	Human T-cell leukemia virus 1 infection	5/90	615/21278	0.119403	0.173473	ENSGALT00015014654/ENSGALT00015026437/ENSGALT00015026424/ENSGALT00015026408/ENSGALT00015026398	5	0.760768
ko04810	Regulation of actin cytoskeleton	6/90	880/21278	0.168743	0.240615	ENSGALT00015028246/ENSGALT00015028242/ENSGALT00015028256/ENSGALT00015028260/ENSGALT00015028265/ENSGALT00015028234	6	0.618678
ko04142	Lysosome	3/90	345/21278	0.179597	0.251436	ENSGALT00015014010/ENSGALT00015014007/ENSGALT00015014009	3	0.599572
ko04270	Vascular smooth muscle contraction	3/90	361/21278	0.196641	0.268377	ENSGALT00015027967/ENSGALT00015027970/ENSGALT00015027974	3	0.571255
ko05167	Kaposi sarcoma-associated herpesvirus infection	4/90	544/21278	0.198669	0.268377	ENSGALT00015013988/ENSGALT00015013987/ENSGALT00015013884/ENSGALT00015013886	4	0.571255
ko00062	Fatty acid elongation	1/90	64/21278	0.237902	0.315835	ENSGALT00015021633	1	0.50054
ko04146	Peroxisome	2/90	224/21278	0.244765	0.319439	ENSGALT00015064973/ENSGALT00015064970	2	0.495612
ko04150	mTOR signaling pathway	3/90	419/21278	0.261202	0.335209	ENSGALT00015019193/ENSGALT00015019185/ENSGALT00015019213	3	0.474685
ko05169	Epstein-Barr virus infection	4/90	621/21278	0.268386	0.338782	ENSGALT00015026437/ENSGALT00015026424/ENSGALT00015026408/ENSGALT00015026398	4	0.47008
ko01040	Biosynthesis of unsaturated fatty acids	1/90	82/21278	0.294069	0.365214	ENSGALT00015021633	1	0.437452
ko04115	p53 signaling pathway	2/90	276/21278	0.326074	0.398535	ENSGALT00015005307/ENSGALT00015005308	2	0.399534
ko04714	Thermogenesis	3/90	514/21278	0.370976	0.446331	ENSGALT00015064801/ENSGALT00015064802/ENSGALT00015064800	3	0.350343
ko04010	MAPK signaling pathway	4/90	841/21278	0.478297	0.566598	ENSGALT00015026437/ENSGALT00015026424/ENSGALT00015026408/ENSGALT00015026398	4	0.246725
ko04210	Apoptosis	2/90	385/21278	0.486459	0.567455	ENSGALT00015005307/ENSGALT00015005308	2	0.246069
ko05340	Primary immunodeficiency	1/90	160/21278	0.493759	0.567455	ENSGALT00015015044	1	0.246069
ko05221	Acute myeloid leukemia	1/90	185/21278	0.545053	0.617193	ENSGALT00015014654	1	0.209579
ko04260	Cardiac muscle contraction	1/90	238/21278	0.637409	0.711312	ENSGALT00015014651	1	0.14794
ko03010	Ribosome	1/90	250/21278	0.655594	0.721154	ENSGALT00015012168	1	0.141972
ko04080	Neuroactive ligand-receptor interaction	3/90	900/21278	0.739073	0.79561	ENSGALT00015027967/ENSGALT00015027970/ENSGALT00015027974	3	0.0992999
ko04361	Axon regeneration	1/90	319/21278	0.743947	0.79561	ENSGALT00015026472	1	0.0992999
ko03008	Ribosome biogenesis in eukaryotes	3/90	1043/21278	0.823926	0.869072	ENSGALT00015014651/ENSGALT00015018133/ENSGALT00015018139	3	0.0609441
ko04120	Ubiquitin mediated proteolysis	1/90	430/21278	0.841389	0.8755	ENSGALT00015015044	1	0.057744
ko05171	Coronavirus disease - COVID-19	1/90	550/21278	0.905764	0.929917	ENSGALT00015012168	1	0.0315556
ko05202	Transcriptional misregulation in cancer	1/90	636/21278	0.935232	0.947538	ENSGALT00015014654	1	0.0234036
ko04020	Calcium signaling pathway	1/90	883/21278	0.978132	0.978132	ENSGALT00015014651	1	0.0096026

## Sheet: S5
Table S5 KEGG enrichment of genetic variants associated with Bifidobacteria.
ID	Description	GeneRatio	BgRatio	pvalue	p.adjust	geneID	Count	logp
ko04650	Natural killer cell mediated cytotoxicity	14/131	306/21278	6.51366e-09	9.37968e-07	ENSGALT00015029226/ENSGALT00015029228/ENSGALT00015029231/ENSGALT00015044738/ENSGALT00015044739/ENSGALT00015044920/ENSGALT00015029236/ENSGALT00015044743/ENSGALT00015044741/ENSGALT00015029244/ENSGALT00015029242/ENSGALT00015029240/ENSGALT00015044916/ENSGALT00015045070	14	6.02781
ko04380	Osteoclast differentiation	14/131	342/21278	2.64922e-08	1.90744e-06	ENSGALT00015029226/ENSGALT00015029228/ENSGALT00015029231/ENSGALT00015044738/ENSGALT00015044739/ENSGALT00015044920/ENSGALT00015029236/ENSGALT00015044743/ENSGALT00015044741/ENSGALT00015029244/ENSGALT00015029242/ENSGALT00015029240/ENSGALT00015044916/ENSGALT00015045070	14	5.71955
ko04510	Focal adhesion	19/131	684/21278	4.09952e-08	1.96777e-06	ENSGALT00015029226/ENSGALT00015029228/ENSGALT00015071044/ENSGALT00015071045/ENSGALT00015071043/ENSGALT00015029231/ENSGALT00015029236/ENSGALT00015029444/ENSGALT00015036829/ENSGALT00015036834/ENSGALT00015029432/ENSGALT00015029439/ENSGALT00015029244/ENSGALT00015029242/ENSGALT00015029240/ENSGALT00015072774/ENSGALT00015072773/ENSGALT00015072772/ENSGALT00015072771	19	5.70603
ko04630	JAK-STAT signaling pathway	13/131	408/21278	1.47043e-06	5.29355e-05	ENSGALT00015044884/ENSGALT00015044857/ENSGALT00015044738/ENSGALT00015044739/ENSGALT00015044862/ENSGALT00015044920/ENSGALT00015044849/ENSGALT00015044743/ENSGALT00015044741/ENSGALT00015044872/ENSGALT00015044916/ENSGALT00015045070/ENSGALT00015044890	13	4.27625
ko04611	Platelet activation	12/131	419/21278	1.11692e-05	0.000321673	ENSGALT00015029226/ENSGALT00015029228/ENSGALT00015071044/ENSGALT00015071045/ENSGALT00015071043/ENSGALT00015029231/ENSGALT00015029236/ENSGALT00015036829/ENSGALT00015036834/ENSGALT00015029244/ENSGALT00015029242/ENSGALT00015029240	12	3.49259
ko00562	Inositol phosphate metabolism	9/131	233/21278	1.44059e-05	0.000345742	ENSGALT00015044529/ENSGALT00015044524/ENSGALT00015044520/ENSGALT00015044514/ENSGALT00015044510/ENSGALT00015072774/ENSGALT00015072773/ENSGALT00015072772/ENSGALT00015072771	9	3.46125
ko04260	Cardiac muscle contraction	9/131	238/21278	1.7052e-05	0.000350784	ENSGALT00015070074/ENSGALT00015070857/ENSGALT00015070858/ENSGALT00015070859/ENSGALT00015037051/ENSGALT00015070861/ENSGALT00015070860/ENSGALT00015070863/ENSGALT00015070862	9	3.45496
ko05145	Toxoplasmosis	10/131	305/21278	1.97672e-05	0.000355809	ENSGALT00015044884/ENSGALT00015044857/ENSGALT00015044862/ENSGALT00015029444/ENSGALT00015044849/ENSGALT00015029432/ENSGALT00015029439/ENSGALT00015044872/ENSGALT00015045070/ENSGALT00015044890	10	3.44878
ko04662	B cell receptor signaling pathway	9/131	280/21278	6.0682e-05	0.000970913	ENSGALT00015070165/ENSGALT00015070081/ENSGALT00015070080/ENSGALT00015070083/ENSGALT00015070082/ENSGALT00015070102/ENSGALT00015070103/ENSGALT00015070101/ENSGALT00015070164	9	3.01282
ko00860	Porphyrin metabolism	5/131	70/21278	7.19537e-05	0.00103613	ENSGALT00015014287/ENSGALT00015014286/ENSGALT00015014284/ENSGALT00015014281/ENSGALT00015072339	5	2.98458
ko04060	Cytokine-cytokine receptor interaction	14/131	686/21278	8.68825e-05	0.00113737	ENSGALT00015044884/ENSGALT00015044857/ENSGALT00015044738/ENSGALT00015044739/ENSGALT00015044862/ENSGALT00015044920/ENSGALT00015044849/ENSGALT00015019447/ENSGALT00015044743/ENSGALT00015044741/ENSGALT00015044872/ENSGALT00015044916/ENSGALT00015045070/ENSGALT00015044890	14	2.9441
ko00970	Aminoacyl-tRNA biosynthesis	6/131	125/21278	0.000125096	0.00142287	ENSGALT00015014250/ENSGALT00015014287/ENSGALT00015014286/ENSGALT00015014284/ENSGALT00015014281/ENSGALT00015014253	6	2.84683
ko04070	Phosphatidylinositol signaling system	9/131	309/21278	0.000128454	0.00142287	ENSGALT00015044529/ENSGALT00015044524/ENSGALT00015044520/ENSGALT00015044514/ENSGALT00015044510/ENSGALT00015072774/ENSGALT00015072773/ENSGALT00015072772/ENSGALT00015072771	9	2.84683
ko05216	Thyroid cancer	6/131	128/21278	0.000142488	0.00146559	ENSGALT00015070074/ENSGALT00015070857/ENSGALT00015070858/ENSGALT00015070859/ENSGALT00015070861/ENSGALT00015070860	6	2.83399
ko05130	Pathogenic Escherichia coli infection	14/131	754/21278	0.000231891	0.00217098	ENSGALT00015029226/ENSGALT00015029228/ENSGALT00015029231/ENSGALT00015022125/ENSGALT00015029236/ENSGALT00015022139/ENSGALT00015022117/ENSGALT00015018342/ENSGALT00015029244/ENSGALT00015029242/ENSGALT00015029240/ENSGALT00015022121/ENSGALT00015022147/ENSGALT00015022158	14	2.66334
ko05110	Vibrio cholerae infection	6/131	141/21278	0.00024122	0.00217098	ENSGALT00015073042/ENSGALT00015073043/ENSGALT00015073041/ENSGALT00015073040/ENSGALT00015073044/ENSGALT00015073039	6	2.66334
ko04814	Motor proteins	12/131	595/21278	0.00031569	0.00253213	ENSGALT00015029489/ENSGALT00015070074/ENSGALT00015029496/ENSGALT00015029494/ENSGALT00015070857/ENSGALT00015070858/ENSGALT00015070859/ENSGALT00015029501/ENSGALT00015070861/ENSGALT00015070860/ENSGALT00015070863/ENSGALT00015070862	12	2.59651
ko04115	p53 signaling pathway	8/131	276/21278	0.000316517	0.00253213	ENSGALT00015013564/ENSGALT00015013562/ENSGALT00015013560/ENSGALT00015019466/ENSGALT00015019468/ENSGALT00015013559/ENSGALT00015019525/ENSGALT00015013561	8	2.59651
ko04061	Viral protein interaction with cytokine and cytokine receptor	6/131	160/21278	0.00047448	0.00359606	ENSGALT00015044884/ENSGALT00015044857/ENSGALT00015044862/ENSGALT00015044849/ENSGALT00015044872/ENSGALT00015044890	6	2.44417
ko04072	Phospholipase D signaling pathway	11/131	549/21278	0.000595488	0.00428752	ENSGALT00015029226/ENSGALT00015029228/ENSGALT00015029231/ENSGALT00015029236/ENSGALT00015029244/ENSGALT00015029242/ENSGALT00015029240/ENSGALT00015072774/ENSGALT00015072773/ENSGALT00015072772/ENSGALT00015072771	11	2.36779
ko05410	Hypertrophic cardiomyopathy	8/131	315/21278	0.000756292	0.005186	ENSGALT00015070074/ENSGALT00015070857/ENSGALT00015070858/ENSGALT00015070859/ENSGALT00015070861/ENSGALT00015070860/ENSGALT00015070863/ENSGALT00015070862	8	2.28517
ko04725	Cholinergic synapse	8/131	331/21278	0.00104063	0.00667438	ENSGALT00015029226/ENSGALT00015029228/ENSGALT00015071040/ENSGALT00015029231/ENSGALT00015029236/ENSGALT00015029244/ENSGALT00015029242/ENSGALT00015029240	8	2.17559
ko04810	Regulation of actin cytoskeleton	14/131	880/21278	0.00106605	0.00667438	ENSGALT00015017554/ENSGALT00015022125/ENSGALT00015036829/ENSGALT00015022139/ENSGALT00015036834/ENSGALT00015022117/ENSGALT00015018342/ENSGALT00015022121/ENSGALT00015022147/ENSGALT00015072774/ENSGALT00015072773/ENSGALT00015072772/ENSGALT00015022158/ENSGALT00015072771	14	2.17559
ko04664	Fc epsilon RI signaling pathway	7/131	279/21278	0.00173265	0.0103959	ENSGALT00015029226/ENSGALT00015029228/ENSGALT00015029231/ENSGALT00015029236/ENSGALT00015029244/ENSGALT00015029242/ENSGALT00015029240	7	1.98314
ko00670	One carbon pool by folate	3/131	41/21278	0.00204911	0.0117063	ENSGALT00015045189/ENSGALT00015045185/ENSGALT00015045205	3	1.93158
ko05416	Viral myocarditis	7/131	289/21278	0.00211364	0.0117063	ENSGALT00015029226/ENSGALT00015029228/ENSGALT00015029231/ENSGALT00015029236/ENSGALT00015029244/ENSGALT00015029242/ENSGALT00015029240	7	1.93158
ko04261	Adrenergic signaling in cardiomyocytes	9/131	475/21278	0.0027362	0.0145931	ENSGALT00015071040/ENSGALT00015070074/ENSGALT00015070857/ENSGALT00015070858/ENSGALT00015070859/ENSGALT00015070861/ENSGALT00015070860/ENSGALT00015070863/ENSGALT00015070862	9	1.83585
ko05414	Dilated cardiomyopathy	8/131	390/21278	0.00290013	0.014915	ENSGALT00015070074/ENSGALT00015070857/ENSGALT00015070858/ENSGALT00015070859/ENSGALT00015070861/ENSGALT00015070860/ENSGALT00015070863/ENSGALT00015070862	8	1.82638
ko04071	Sphingolipid signaling pathway	7/131	330/21278	0.00439296	0.0218133	ENSGALT00015029226/ENSGALT00015029228/ENSGALT00015029231/ENSGALT00015029236/ENSGALT00015029244/ENSGALT00015029242/ENSGALT00015029240	7	1.66128
ko01523	Antifolate resistance	3/131	59/21278	0.00576644	0.0276789	ENSGALT00015045189/ENSGALT00015045185/ENSGALT00015045205	3	1.55785
ko04520	Adherens junction	7/131	353/21278	0.00629915	0.0292054	ENSGALT00015029226/ENSGALT00015029228/ENSGALT00015029231/ENSGALT00015029236/ENSGALT00015029244/ENSGALT00015029242/ENSGALT00015029240	7	1.53454
ko04217	Necroptosis	7/131	355/21278	0.00649009	0.0292054	ENSGALT00015044738/ENSGALT00015044739/ENSGALT00015044920/ENSGALT00015044743/ENSGALT00015044741/ENSGALT00015044916/ENSGALT00015045070	7	1.53454
ko04110	Cell cycle	8/131	461/21278	0.00779814	0.0338345	ENSGALT00015013564/ENSGALT00015013562/ENSGALT00015013560/ENSGALT00015013559/ENSGALT00015036881/ENSGALT00015036877/ENSGALT00015036871/ENSGALT00015013561	8	1.47064
ko04218	Cellular senescence	8/131	464/21278	0.00809295	0.0338345	ENSGALT00015013564/ENSGALT00015013562/ENSGALT00015013560/ENSGALT00015013559/ENSGALT00015029267/ENSGALT00015013561/ENSGALT00015029278/ENSGALT00015029273	8	1.47064
ko04620	Toll-like receptor signaling pathway	6/131	283/21278	0.00822365	0.0338345	ENSGALT00015044738/ENSGALT00015044739/ENSGALT00015044920/ENSGALT00015044743/ENSGALT00015044741/ENSGALT00015044916	6	1.47064
ko05020	Prion disease	9/131	584/21278	0.0102107	0.0408428	ENSGALT00015029226/ENSGALT00015029228/ENSGALT00015071040/ENSGALT00015029231/ENSGALT00015029236/ENSGALT00015037051/ENSGALT00015029244/ENSGALT00015029242/ENSGALT00015029240	9	1.38888
ko05164	Influenza A	7/131	390/21278	0.0105766	0.041163	ENSGALT00015044738/ENSGALT00015044739/ENSGALT00015044920/ENSGALT00015044743/ENSGALT00015044741/ENSGALT00015044916/ENSGALT00015045070	7	1.38549
ko04721	Synaptic vesicle cycle	5/131	228/21278	0.0135389	0.0513054	ENSGALT00015070154/ENSGALT00015070155/ENSGALT00015070156/ENSGALT00015070153/ENSGALT00015070157	5	1.28984
ko04660	T cell receptor signaling pathway	7/131	413/21278	0.0141246	0.0521524	ENSGALT00015029226/ENSGALT00015029228/ENSGALT00015029231/ENSGALT00015029236/ENSGALT00015029244/ENSGALT00015029242/ENSGALT00015029240	7	1.28273
ko00920	Sulfur metabolism	2/131	31/21278	0.0155652	0.0560348	ENSGALT00015014256/ENSGALT00015014259	2	1.25154
ko05200	Pathways in cancer	16/131	1445/21278	0.016097	0.0565358	ENSGALT00015070074/ENSGALT00015044738/ENSGALT00015044739/ENSGALT00015044920/ENSGALT00015070857/ENSGALT00015070858/ENSGALT00015070859/ENSGALT00015029444/ENSGALT00015029432/ENSGALT00015029439/ENSGALT00015044743/ENSGALT00015044741/ENSGALT00015044916/ENSGALT00015070861/ENSGALT00015070860/ENSGALT00015045070	16	1.24768
ko04914	Progesterone-mediated oocyte maturation	5/131	243/21278	0.0173702	0.0595551	ENSGALT00015013564/ENSGALT00015013562/ENSGALT00015013560/ENSGALT00015013559/ENSGALT00015013561	5	1.22508
ko05162	Measles	6/131	366/21278	0.0259098	0.0867676	ENSGALT00015044738/ENSGALT00015044739/ENSGALT00015044920/ENSGALT00015044743/ENSGALT00015044741/ENSGALT00015044916	6	1.06164
ko05168	Herpes simplex virus 1 infection	7/131	480/21278	0.0292003	0.0955646	ENSGALT00015044738/ENSGALT00015044739/ENSGALT00015044920/ENSGALT00015044743/ENSGALT00015044741/ENSGALT00015044916/ENSGALT00015045070	7	1.0197
ko00910	Nitrogen metabolism	2/131	44/21278	0.0300685	0.0962192	ENSGALT00015071226/ENSGALT00015071227	2	1.01674
ko04621	NOD-like receptor signaling pathway	6/131	393/21278	0.0349093	0.109281	ENSGALT00015044738/ENSGALT00015044739/ENSGALT00015044920/ENSGALT00015044743/ENSGALT00015044741/ENSGALT00015044916	6	0.961454
ko05160	Hepatitis C	6/131	406/21278	0.0398834	0.122196	ENSGALT00015044738/ENSGALT00015044739/ENSGALT00015044920/ENSGALT00015044743/ENSGALT00015044741/ENSGALT00015044916	6	0.912943
ko00511	Other glycan degradation	2/131	52/21278	0.0408321	0.122496	ENSGALT00015070296/ENSGALT00015070297	2	0.911877
ko05143	African trypanosomiasis	3/131	128/21278	0.0446739	0.130853	ENSGALT00015029444/ENSGALT00015029432/ENSGALT00015029439	3	0.883217
ko05152	Tuberculosis	7/131	529/21278	0.045435	0.130853	ENSGALT00015044884/ENSGALT00015044857/ENSGALT00015044862/ENSGALT00015044849/ENSGALT00015044872/ENSGALT00015045070/ENSGALT00015044890	7	0.883217
ko00220	Arginine biosynthesis	2/131	64/21278	0.0592121	0.16523	ENSGALT00015036744/ENSGALT00015036742	2	0.781911
ko05165	Human papillomavirus infection	10/131	925/21278	0.0596664	0.16523	ENSGALT00015071040/ENSGALT00015044738/ENSGALT00015044739/ENSGALT00015044920/ENSGALT00015029444/ENSGALT00015029432/ENSGALT00015029439/ENSGALT00015044743/ENSGALT00015044741/ENSGALT00015044916	10	0.781911
ko04114	Oocyte meiosis	5/131	347/21278	0.0636312	0.172885	ENSGALT00015013564/ENSGALT00015013562/ENSGALT00015013560/ENSGALT00015013559/ENSGALT00015013561	5	0.762244
ko05163	Human cytomegalovirus infection	7/131	590/21278	0.072553	0.193475	ENSGALT00015071040/ENSGALT00015044884/ENSGALT00015044857/ENSGALT00015044862/ENSGALT00015044849/ENSGALT00015044872/ENSGALT00015044890	7	0.713376
ko04360	Axon guidance	7/131	598/21278	0.076698	0.200809	ENSGALT00015029226/ENSGALT00015029228/ENSGALT00015029231/ENSGALT00015029236/ENSGALT00015029244/ENSGALT00015029242/ENSGALT00015029240	7	0.697216
ko04068	FoxO signaling pathway	5/131	369/21278	0.0781404	0.200932	ENSGALT00015013564/ENSGALT00015013562/ENSGALT00015013560/ENSGALT00015013559/ENSGALT00015013561	5	0.69695
ko04657	IL-17 signaling pathway	3/131	170/21278	0.0877651	0.221722	ENSGALT00015029267/ENSGALT00015029278/ENSGALT00015029273	3	0.654191
ko04530	Tight junction	6/131	544/21278	0.119826	0.292456	ENSGALT00015073042/ENSGALT00015073043/ENSGALT00015073041/ENSGALT00015073040/ENSGALT00015073044/ENSGALT00015073039	6	0.533939
ko05167	Kaposi sarcoma-associated herpesvirus infection	6/131	544/21278	0.119826	0.292456	ENSGALT00015044738/ENSGALT00015044739/ENSGALT00015044920/ENSGALT00015044743/ENSGALT00015044741/ENSGALT00015044916	6	0.533939
ko05171	Coronavirus disease - COVID-19	6/131	550/21278	0.124406	0.294058	ENSGALT00015044738/ENSGALT00015044739/ENSGALT00015044920/ENSGALT00015044743/ENSGALT00015044741/ENSGALT00015044916	6	0.531567
ko04151	PI3K-Akt signaling pathway	10/131	1071/21278	0.124566	0.294058	ENSGALT00015071040/ENSGALT00015044738/ENSGALT00015044739/ENSGALT00015044920/ENSGALT00015029444/ENSGALT00015029432/ENSGALT00015029439/ENSGALT00015044743/ENSGALT00015044741/ENSGALT00015044916	10	0.531567
ko00052	Galactose metabolism	2/131	102/21278	0.130502	0.303102	ENSGALT00015019144/ENSGALT00015019134	2	0.518411
ko05132	Salmonella infection	8/131	833/21278	0.142343	0.321862	ENSGALT00015017554/ENSGALT00015022125/ENSGALT00015022139/ENSGALT00015022117/ENSGALT00015018342/ENSGALT00015022121/ENSGALT00015022147/ENSGALT00015022158	8	0.49233
ko00250	Alanine, aspartate and glutamate metabolism	2/131	108/21278	0.14305	0.321862	ENSGALT00015036744/ENSGALT00015036742	2	0.49233
ko00500	Starch and sucrose metabolism	2/131	119/21278	0.16666	0.366379	ENSGALT00015019144/ENSGALT00015019134	2	0.436069
ko05231	Choline metabolism in cancer	4/131	349/21278	0.168759	0.366379	ENSGALT00015072774/ENSGALT00015072773/ENSGALT00015072772/ENSGALT00015072771	4	0.436069
ko04973	Carbohydrate digestion and absorption	2/131	121/21278	0.171024	0.366379	ENSGALT00015019144/ENSGALT00015019134	2	0.436069
ko04144	Endocytosis	7/131	741/21278	0.173012	0.366379	ENSGALT00015036932/ENSGALT00015036914/ENSGALT00015036924/ENSGALT00015072774/ENSGALT00015072773/ENSGALT00015072772/ENSGALT00015072771	7	0.436069
ko04666	Fc gamma R-mediated phagocytosis	4/131	356/21278	0.177177	0.369761	ENSGALT00015072774/ENSGALT00015072773/ENSGALT00015072772/ENSGALT00015072771	4	0.432079
ko04270	Vascular smooth muscle contraction	4/131	361/21278	0.183277	0.373368	ENSGALT00015036829/ENSGALT00015036834/ENSGALT00015070271/ENSGALT00015070272	4	0.427863
ko05169	Epstein-Barr virus infection	6/131	621/21278	0.184711	0.373368	ENSGALT00015044738/ENSGALT00015044739/ENSGALT00015044920/ENSGALT00015044743/ENSGALT00015044741/ENSGALT00015044916	6	0.427863
ko01240	Biosynthesis of cofactors	4/131	365/21278	0.188206	0.373368	ENSGALT00015014287/ENSGALT00015014286/ENSGALT00015014284/ENSGALT00015014281	4	0.427863
ko04022	cGMP-PKG signaling pathway	5/131	494/21278	0.189277	0.373368	ENSGALT00015071040/ENSGALT00015036829/ENSGALT00015036834/ENSGALT00015070271/ENSGALT00015070272	5	0.427863
ko00230	Purine metabolism	5/131	519/21278	0.216298	0.420904	ENSGALT00015045189/ENSGALT00015045185/ENSGALT00015045205/ENSGALT00015070271/ENSGALT00015070272	5	0.375817
ko05222	Small cell lung cancer	3/131	287/21278	0.25991	0.495601	ENSGALT00015029444/ENSGALT00015029432/ENSGALT00015029439	3	0.304868
ko04512	ECM-receptor interaction	3/131	288/21278	0.261567	0.495601	ENSGALT00015029444/ENSGALT00015029432/ENSGALT00015029439	3	0.304868
ko04141	Protein processing in endoplasmic reticulum	4/131	438/21278	0.284224	0.531536	ENSGALT00015036668/ENSGALT00015036661/ENSGALT00015036680/ENSGALT00015036672	4	0.274467
ko00600	Sphingolipid metabolism	2/131	175/21278	0.292882	0.537579	ENSGALT00015070296/ENSGALT00015070297	2	0.269558
ko05170	Human immunodeficiency virus 1 infection	5/131	587/21278	0.294922	0.537579	ENSGALT00015013564/ENSGALT00015013562/ENSGALT00015013560/ENSGALT00015013559/ENSGALT00015013561	5	0.269558
ko05146	Amoebiasis	3/131	330/21278	0.331971	0.597548	ENSGALT00015029444/ENSGALT00015029432/ENSGALT00015029439	3	0.223627
ko04921	Oxytocin signaling pathway	4/131	502/21278	0.373339	0.663713	ENSGALT00015036829/ENSGALT00015036834/ENSGALT00015070271/ENSGALT00015070272	4	0.178019
ko04210	Apoptosis	3/131	385/21278	0.423683	0.744028	ENSGALT00015019466/ENSGALT00015019468/ENSGALT00015019525	3	0.128411
ko04064	NF-kappa B signaling pathway	3/131	391/21278	0.433478	0.752058	ENSGALT00015019466/ENSGALT00015019468/ENSGALT00015019525	3	0.123748
ko05135	Yersinia infection	4/131	562/21278	0.45634	0.782297	ENSGALT00015072774/ENSGALT00015072773/ENSGALT00015072772/ENSGALT00015072771	4	0.106628
ko04971	Gastric acid secretion	2/131	274/21278	0.504722	0.855058	ENSGALT00015036829/ENSGALT00015036834	2	0.0680044
ko05166	Human T-cell leukemia virus 1 infection	4/131	615/21278	0.526564	0.881689	ENSGALT00015071044/ENSGALT00015071045/ENSGALT00015071040/ENSGALT00015071043	4	0.0546846
ko04962	Vasopressin-regulated water reabsorption	1/131	127/21278	0.544629	0.901455	ENSGALT00015071040	1	0.045056
ko05030	Cocaine addiction	1/131	132/21278	0.558559	0.912557	ENSGALT00015071040	1	0.0397398
ko03460	Fanconi anemia pathway	1/131	134/21278	0.564011	0.912557	ENSGALT00015030420	1	0.0397398
ko05161	Hepatitis B	3/131	481/21278	0.57125	0.913999	ENSGALT00015071040/ENSGALT00015044920/ENSGALT00015044916	3	0.0390541
ko05131	Shigellosis	4/131	708/21278	0.638134	0.998012	ENSGALT00015071044/ENSGALT00015071045/ENSGALT00015071043/ENSGALT00015017554	4	0.000864065
ko04330	Notch signaling pathway	1/131	167/21278	0.644911	0.998012	ENSGALT00015071225	1	0.000864065
ko04015	Rap1 signaling pathway	4/131	720/21278	0.651244	0.998012	ENSGALT00015071044/ENSGALT00015071045/ENSGALT00015071043/ENSGALT00015017554	4	0.000864065
ko01524	Platinum drug resistance	1/131	170/21278	0.65148	0.998012	ENSGALT00015030420	1	0.000864065
ko04927	Cortisol synthesis and secretion	1/131	182/21278	0.676574	0.998933	ENSGALT00015071040	1	0.000463672
ko05321	Inflammatory bowel disease	1/131	182/21278	0.676574	0.998933	ENSGALT00015045070	1	0.000463672
ko04918	Thyroid hormone synthesis	1/131	184/21278	0.680579	0.998933	ENSGALT00015071040	1	0.000463672
ko04371	Apelin signaling pathway	2/131	387/21278	0.691473	0.998933	ENSGALT00015036829/ENSGALT00015036834	2	0.000463672
ko05140	Leishmaniasis	1/131	205/21278	0.719766	0.998933	ENSGALT00015045070	1	0.000463672
ko05031	Amphetamine addiction	1/131	210/21278	0.728369	0.998933	ENSGALT00015071040	1	0.000463672
ko00190	Oxidative phosphorylation	1/131	211/21278	0.730058	0.998933	ENSGALT00015037051	1	0.000463672
ko04211	Longevity regulating pathway	1/131	238/21278	0.771923	0.998933	ENSGALT00015071040	1	0.000463672
ko03008	Ribosome biogenesis in eukaryotes	5/131	1043/21278	0.775242	0.998933	ENSGALT00015013564/ENSGALT00015013562/ENSGALT00015013560/ENSGALT00015013559/ENSGALT00015013561	5	0.000463672
ko04668	TNF signaling pathway	1/131	248/21278	0.785735	0.998933	ENSGALT00015071040	1	0.000463672
ko03010	Ribosome	1/131	250/21278	0.788396	0.998933	ENSGALT00015070585	1	0.000463672
ko04658	Th1 and Th2 cell differentiation	1/131	252/21278	0.791024	0.998933	ENSGALT00015045070	1	0.000463672
ko04922	Glucagon signaling pathway	1/131	262/21278	0.803688	0.998933	ENSGALT00015071040	1	0.000463672
ko04911	Insulin secretion	1/131	265/21278	0.807336	0.998933	ENSGALT00015071040	1	0.000463672
ko04310	Wnt signaling pathway	2/131	491/21278	0.808614	0.998933	ENSGALT00015022168/ENSGALT00015022176	2	0.000463672
ko04916	Melanogenesis	1/131	271/21278	0.814432	0.998933	ENSGALT00015071040	1	0.000463672
ko04714	Thermogenesis	2/131	514/21278	0.828514	0.998933	ENSGALT00015071040/ENSGALT00015037051	2	0.000463672
ko04925	Aldosterone synthesis and secretion	1/131	288/21278	0.83316	0.998933	ENSGALT00015071040	1	0.000463672
ko04928	Parathyroid hormone synthesis, secretion and action	1/131	292/21278	0.837287	0.998933	ENSGALT00015071040	1	0.000463672
ko04013	MAPK signaling pathway - fly	1/131	300/21278	0.845238	0.998933	ENSGALT00015017554	1	0.000463672
ko04932	Non-alcoholic fatty liver disease	1/131	302/21278	0.847165	0.998933	ENSGALT00015037051	1	0.000463672
ko04915	Estrogen signaling pathway	1/131	304/21278	0.849068	0.998933	ENSGALT00015071040	1	0.000463672
ko05215	Prostate cancer	1/131	312/21278	0.856448	0.998933	ENSGALT00015071040	1	0.000463672
ko03013	Nucleocytoplasmic transport	1/131	313/21278	0.857345	0.998933	ENSGALT00015022031	1	0.000463672
ko05235	PD-L1 expression and PD-1 checkpoint pathway in cancer	1/131	314/21278	0.858236	0.998933	ENSGALT00015045070	1	0.000463672
ko04931	Insulin resistance	1/131	316/21278	0.860003	0.998933	ENSGALT00015071040	1	0.000463672
ko04659	Th17 cell differentiation	1/131	319/21278	0.862611	0.998933	ENSGALT00015045070	1	0.000463672
ko04066	HIF-1 signaling pathway	1/131	326/21278	0.868511	0.998933	ENSGALT00015045070	1	0.000463672
ko04152	AMPK signaling pathway	1/131	328/21278	0.870151	0.998933	ENSGALT00015071040	1	0.000463672
ko05142	Chagas disease	1/131	329/21278	0.870963	0.998933	ENSGALT00015045070	1	0.000463672
ko00512	Mucin type O-glycan biosynthesis	1/131	337/21278	0.877279	0.998933	ENSGALT00015019447	1	0.000463672
ko00514	Other types of O-glycan biosynthesis	1/131	344/21278	0.882554	0.998933	ENSGALT00015019447	1	0.000463672
ko05034	Alcoholism	1/131	352/21278	0.888308	0.998933	ENSGALT00015071040	1	0.000463672
ko04926	Relaxin signaling pathway	1/131	368/21278	0.898988	0.998933	ENSGALT00015071040	1	0.000463672
ko04935	Growth hormone synthesis, secretion and action	1/131	372/21278	0.901496	0.998933	ENSGALT00015071040	1	0.000463672
ko05014	Amyotrophic lateral sclerosis	3/131	871/21278	0.908088	0.998933	ENSGALT00015017554/ENSGALT00015037051/ENSGALT00015022031	3	0.000463672
ko04728	Dopaminergic synapse	1/131	387/21278	0.910362	0.998933	ENSGALT00015071040	1	0.000463672
ko05016	Huntington disease	2/131	687/21278	0.92768	0.998933	ENSGALT00015071040/ENSGALT00015037051	2	0.000463672
ko04934	Cushing syndrome	1/131	453/21278	0.940857	0.998933	ENSGALT00015071040	1	0.000463672
ko05203	Viral carcinogenesis	1/131	474/21278	0.948201	0.998933	ENSGALT00015071040	1	0.000463672
ko05207	Chemical carcinogenesis - receptor activation	1/131	479/21278	0.949811	0.998933	ENSGALT00015071040	1	0.000463672
ko05208	Chemical carcinogenesis - reactive oxygen species	1/131	498/21278	0.955491	0.998933	ENSGALT00015037051	1	0.000463672
ko05415	Diabetic cardiomyopathy	1/131	499/21278	0.955772	0.998933	ENSGALT00015037051	1	0.000463672
ko04514	Cell adhesion molecules	1/131	507/21278	0.957954	0.998933	ENSGALT00015019249	1	0.000463672
ko05010	Alzheimer disease	2/131	872/21278	0.972857	0.998933	ENSGALT00015071225/ENSGALT00015037051	2	0.000463672
ko04020	Calcium signaling pathway	2/131	883/21278	0.974431	0.998933	ENSGALT00015036829/ENSGALT00015036834	2	0.000463672
ko05012	Parkinson disease	1/131	610/21278	0.978122	0.998933	ENSGALT00015037051	1	0.000463672
ko04024	cAMP signaling pathway	1/131	696/21278	0.987352	0.999427	ENSGALT00015071040	1	0.000248855
ko04080	Neuroactive ligand-receptor interaction	1/131	900/21278	0.996584	0.999427	ENSGALT00015036944	1	0.000248855
ko05022	Pathways of neurodegeneration - multiple diseases	1/131	1175/21278	0.999427	0.999427	ENSGALT00015037051	1	0.000248855

## Sheet: S6
Table S6 Table composition and nutrient levels of basal diet (air-dry basis)
Ingredients	Breeder	Offspring
Corn	72.59	53.31
Soybean meal	13.2	35.14
Corn gluten meal	1.87	3.5
Soybean oil	0.9	3.7
Dicalcium phosphate	2.15	1.98
Limestone	7.35	1.05
NaCl	0.18	0.35
Choline chloride (50%)	0.16	0.3
Mineral premix1	0.3	0.3
DL-Methionine (98%)	0.16	0.22
L- Lysine monohydrochloride (78%)	0.09	0.12
Vitamine premix2	0.035	0.03
Phytase	0.016	0.03
Total	100	100
Nutrient levels
Metabolizable energy (Mcal/kg)	2.81	2.97
Crude protein (%)	12.99	21.89
Lysine (%)	0.56	1.29
Methionine (%)	0.35	0.53
Tryptophan (%)	0.14	0.27
Threonine (%)	0.53	0.82
Met+Cys(%)	0.6	0.87
Calcium(%)	3.2	1.05
Available phosphorus (%)	0.42	0.45
The phytase activity was 10,000 U/g in the enzyme supplement. 1 The composite mineral supplement provided the following amounts per kilogram of diet: copper 8 mg, zinc 75 mg, iron 80 mg, manganese 100 mg, selenium 0.15 mg, iodine 0.35 mg, and cobalt 0.5 mg. 2 The composite vitamin supplement provided the following amounts per kilogram of diet: vitamin A 12,500 IU, vitamin D3 2,500 IU, vitamin K3 …

## Sheet: S7
Table S7 Sequences of the oligonucleotide primers used for quantitative real-time
Gene name	Primer sequence（5 to 3）	Genebank accession number
β-actin	F: GAGAAATTGTGCGTGACATCA	L08165
	R: CCTGAACCTCTCATTGCCA
Lgr5	F: TACGTCTTGCAGGAAATGGCT	XM_425441.7
	R: GGAACCTGGCGTAGTTGGTTA
PCNA	F: GACAATGCGGATACGTTGGC	NM_204170.3
	R: TCACCAATGTGGCTGAGGTC
AvBD1	F: GAGTGGCTTCTGTGCATTTCTG	NM_204993.1
	R: TTGAGCATTTCCCACTGATGAG
AvBD2	F: GCGGGACATGCTGTTCTGT	XM_015285091.4
	R: GCTGGGACACCCTCCAAAG
AvBD7	F: GGCCATGAGGATCCTTTACCT	NM_001001194.1
	R: AACACCCTGGAGCACCACAA
AvBD10	F: CAGACCCACTTTTCCCTGACA	NM_001001609.3
	R: CCCAGCACGGCAGAAATT
Olfm4	F: TTGCCGGATACCACCTTTCC	NM_001040463.2
	R: TTTCTGCAAGAGCGTTGTGG
MKi67	F: AGGATGGAAGCAAGTCACCTGGAT	XM_015289038.4
	R: CTTCTGAACGGGGACTGGAATCTT
CDX2	F: ACCAGGACGAAGGACAAATAC	NM_204311.2
	R: CTTTCCTCCGGATGGTGATATAG
GABBR2	F: CTGCTTGCTAGGAGCAGGG	XM_015282399.4
	R: ACGTCGGTTTTGGCCACTAT
GABRA1	F: CTCCCTAAGGTGGCCTACGCC	NM_204318.3
	R: AATGGTTGCCAGCCCAGGGTC
IFN-γ	F: AGCTGACGGTGGACCTATTATT	NM_205149.2
	R: GGCTTTGCGCTGGATTC
IL-4	F: AGACAAATAACAAAACTGAGC	XM_046900385.1
	R: TTGGTGGAAGAAGGTACG
IL-2	F: GAGTGCACCCAGCAAACTCT	NM_204153.2
	R: CCGGTGTGATTTAGACCCGT
IL-6	F: GATCCGGCAGATGGTGATAA	XM_015281283.2
	R: AGGATGAGGTGCATGGTGAT
CDH1	F: GGCAAGCCGTTTACCACATC	NM_001039258.3
	R: ATAATCCAGGCCCTTGGCTGT
Muc2	F:ATTGTGGTAACACCAACATTCATC	XM_040701656.2
	R:CTTTATAATGTCAGCACCAACTTCTC
Claudin1	F: GCAGATCCAGTGCAAGGTGTA	NM_001013611.2
	R: CACTTCATGCCCGTCACAG
Occludin	F: ACAGCCCTCAATACCAGGATGTG	NM_205128.1
	R: ACCATGCGCTTGATGTGGAA
Wnt3	F: GAAGCTGCGAGGTCAAGACT	NM_001081696.2
	R: TTGCACGTTCTGTCCCTTGT
Caspase3	F: ATGCTGAAGGAACACGCCAG	XM_046915477.1
	R: TGTCGAGTGGAGCAGGATTCA
Caspase6	F: AAGGCTGCCAGATAGACGTG	NM_001396146.1
	R: CTTGGATGTACCAGGAGCCG
Caspase9	F: TGGAGAAGCGTTTCAGGTCC	XM_046903261.1
	R: ATGGGAGAGGATGACCACGA
GadA	F: GGTGTTCGCTTGGATGCT
	R: AGCCAACCCTTCATACGC
B. rpsL	F: CTTACTTCGCCTTCTTTGCTCCRTAC	1022640
	R: AGAAGTCCAAGACTTTGGCCCTGA
16S	F: GAGTTTGATCNTGGCTCAG
	R: CTGCTGCCTCCCGTAG
Lgr5: leucine rich repeat containing G protein-coupled receptor 5, PCNA: proliferating cell nuclear antigen, AvBD1: avian beta-defensin 1, AvBD2: avian beta-defensin 2, AvBD7: avian beta-defensin 7, AvBD10: avian beta-defensin 10, Olfm4: olfactomedin 4, Mki67: marker of proliferation Ki-67, CDX2: caudal type homeobox 2, GABBR2: gamma-aminobutyric acid type B receptor subunit 2, GABRA1: gamma-amin…
